# Supplementary material for: Differences in gene expression in whitefly associated with CYSDV-infected and virus-free melon, and comparison with expression in whiteflies fed on ToCV- and TYLCV-infected tomato
Source: BMC Genomics. 2019 Aug 15;20:654. doi: 10.1186/s12864-019-5999-0 (PMC6694564; doi:10.1186/s12864-019-5999-0)
Supplement: Supplementary file 1 — a. The number of Illumina raw and processed reads produced per RNA-Seq library from virus free (“VF”) whiteflies, Bemisia tabaci MEAM1, and whiteflies fed on cucurbit yellow stunting disorder virus (CYSDV) infected melon plants (“CYSDV”) for 24 h, 72 h, and 7 d. b. Correlation matrix analysis for multiple biological replicates obtained from RNA-Seq libraries prepared from virus free (VF) whiteflies fed on uninfected melon plants and whiteflies fed on cucurbit yellow stunting disorder virus (CYSDV) infected melon plants for periods of for 24 h, 72 h, and 7 d. c. Differentially expressed genes between virus free (VF) whiteflies fed on uninfected melon and whiteflies fed on cucurbit yellow stunting disorder virus (CYSDV) infected melon plants for 24 h, 72 h, and 7 d. (XLSX 33 kb) [file 12864_2019_5999_MOESM1_ESM.xlsx]

## Sheet:  1a
Additional file 1a. The number of Illumina raw and processed reads produced per RNA-Seq library from virus free ("VF") whiteflies, Bemisia tabaci MEAM1, and whiteflies fed on Cucurbit yellow stunting disorder virus (CYSDV) infected melon plants ("CYSDV") for 24 h, 72 h, and 7 d.
sample ID	melon feeding	No. of raw reads	No. of final cleaned reads	% of raw	No. mapped to genome	% mapped
B1	VF 24 hours	11538608	10843113	93.9725	9391053	86.61
B2	VF 72 hours	12098708	11350268	93.8139	9957161	87.73
B3	VF 7 days	11997614	11270132	93.9364	9927422	88.09
B4	CYSDV 24 hours	12523744	11708342	93.4892	10300823	87.98
B5	CYSDV 72 hours	12256939	11491107	93.7518	9927532	86.39
B6	CYSDV 7 days	13591029	12634182	92.9597	11166217	88.38
B7	VF 24 hours	14878201	13872662	93.2415	11955781	86.18
B8	VF 72 hours	12081183	11088407	91.7825	9606093	86.63
B9	VF 7 days	13432304	12490709	92.9901	11054929	88.51
B10	CYSDV 24 hours	12656123	11188567	88.4044	9450213	84.46
B11	CYSDV 72 hours	11827735	10967231	92.7247	9533487	86.93
B12	CYSDV 7 days	11505627	10675816	92.7878	9459848	88.61
B13	VF 24 hours	12404106	11625030	93.7192	10154627	87.35
B14	VF 72 hours	11677746	10847369	92.8892	9361197	86.3
B15	VF 7 days	13013404	11991416	92.1467	10513326	87.67
B16	CYSDV 24 hours	13764915	12843899	93.309	11307239	88.04
B17	CYSDV 72 hours	11946569	10985820	91.958	9055715	82.43
B18	CYSDV 7 days	11935624	11100846	93.006	9645550	86.89

## Sheet:  1b
Additional file 1b. Correlation matrix analysis for multiple biological replicates obtained from RNA-Seq libraries prepared from virus free (VF) whiteflies fed on uninfected melon plants and whiteflies fed on Cucurbit yellow stunting disorder virus (CYSDV) infected melon plants for periods of for 24 h, 72 h, and 7 d.
Sample	B1	B7	B13	B4	B10	B16	B2	B8	B14	B5	B11	B17	B3	B9	B15	B6	B12	B18
B1	1	0.97	0.99	0.97	0.99	0.97	0.99	0.99	0.99	0.99	0.99	0.98	0.99	0.99	0.98	0.99	0.99	0.98
B7	0.97	1	0.95	0.98	0.99	0.99	0.95	0.95	0.98	0.98	0.96	0.97	0.95	0.95	0.95	0.96	0.94	0.92
B13	0.99	0.95	1	0.96	0.98	0.95	0.99	0.99	0.97	0.99	0.99	0.97	0.99	0.99	0.98	0.99	0.99	0.99
B4	0.97	0.98	0.96	1	0.98	1	0.96	0.97	0.99	0.97	0.97	0.98	0.96	0.96	0.98	0.97	0.96	0.94
B10	0.99	0.99	0.98	0.98	1	0.99	0.98	0.97	0.99	0.99	0.98	0.98	0.97	0.98	0.97	0.98	0.97	0.96
B16	0.97	0.99	0.95	1	0.99	1	0.96	0.96	0.99	0.97	0.97	0.98	0.96	0.96	0.97	0.97	0.96	0.93
B2	0.99	0.95	0.99	0.96	0.98	0.96	1	0.99	0.97	0.99	0.99	0.98	1	1	0.99	0.99	1	0.99
B8	0.99	0.95	0.99	0.97	0.97	0.96	0.99	1	0.98	0.99	0.99	0.98	1	1	1	0.99	1	0.99
B14	0.99	0.98	0.97	0.99	0.99	0.99	0.97	0.98	1	0.99	0.99	0.99	0.98	0.98	0.98	0.99	0.97	0.96
B5	0.99	0.98	0.99	0.97	0.99	0.97	0.99	0.99	0.99	1	1	0.99	0.99	0.99	0.98	0.99	0.99	0.98
B11	0.99	0.96	0.99	0.97	0.98	0.97	0.99	0.99	0.99	1	1	0.99	1	0.99	0.99	0.99	0.99	0.99
B17	0.98	0.97	0.97	0.98	0.98	0.98	0.98	0.98	0.99	0.99	0.99	1	0.98	0.98	0.98	0.98	0.98	0.97
B3	0.99	0.95	0.99	0.96	0.97	0.96	1	1	0.98	0.99	1	0.98	1	1	0.99	1	1	1
B9	0.99	0.95	0.99	0.96	0.98	0.96	1	1	0.98	0.99	0.99	0.98	1	1	1	1	1	0.99
B15	0.98	0.95	0.98	0.98	0.97	0.97	0.99	1	0.98	0.98	0.99	0.98	0.99	1	1	1	0.99	0.99
B6	0.99	0.96	0.99	0.97	0.98	0.97	0.99	0.99	0.99	0.99	0.99	0.98	1	1	1	1	1	0.99
B12	0.99	0.94	0.99	0.96	0.97	0.96	1	1	0.97	0.99	0.99	0.98	1	1	0.99	1	1	1
B18	0.98	0.92	0.99	0.94	0.96	0.93	0.99	0.99	0.96	0.98	0.99	0.97	1	0.99	0.99	0.99	1	1

## Sheet:  1c
Additional file 1c. Differentially expressed genes between virus free (VF) whiteflies fed on uninfected melon and whiteflies fed on Cucurbit yellow stunting disorder virus (CYSDV) infected melon plants for 24 h, 72 h, and 7 d.
Gene ID	Annotation	H24	CYSDV24	ratio	FDR
Bta03957	Collagen alpha-1(XII) chain	2.39333	0.96	0.4	0.001113
Bta14954	Serine protease	4.83	2.5	0.52	0.0383322
Bta03959	Matrilin-2	21.5067	11.1767	0.52	0.00732252
Gene ID	Annotation	H72	CYSDV72	ratio	FDR
Bta07301	Cuticle protein 16.5-like	0.65	10.61	16.3	8.26e-05
Bta02583	Cuticle protein 7	0.386667	3.9	10.06	0.00051006
Bta07720	Cuticle protein 19	0.256667	2.39667	9.3	0.00195699
Bta07683	Unknown protein	1.92	13.5567	7.06	0.00324695
Bta08284	Cuticle protein 6	0.36	2.27	6.29	5.74e-05
Bta07687	Unknown protein	0.696667	4.33	6.21	0.00654928
Bta15374	Unknown protein	1.00333	5.75333	5.73	0.00118659
Bta01754	Unknown protein	1.31333	6.51667	4.96	0.00133448
Bta14107	Cuticle protein 1	3.44333	11.0067	3.2	0.00168393
Bta01566	Unknown protein	5.24	15.7133	3	0.00806198
Bta11224	Unknown protein	167.143	452.737	2.71	8.32e-08
Bta07123	Unknown protein	1.73667	4.29667	2.47	0.0036356
Bta13762	Reverse transcriptase	3.43667	8.37667	2.44	1.12e-05
Bta07050	Unknown protein	0.636667	1.41667	2.22	0.00136799
Bta10019	Chitin deacetylase-like 5, isoform B	0.293333	0.653333	2.22	0.0174815
Bta07029	Innexin	0.266667	0.583333	2.18	0.0380799
Bta15284	Laccase 1	1.69	3.46333	2.05	0.0211826
Bta00243	Muscle-specific protein 300 kDa, isoform I	23.2233	47.15	2.03	0.00359484
Bta12076	Unknown protein	0.763333	1.51333	1.98	0.0410698
Bta04648	Ferric-chelate reductase 1	3.02333	5.83333	1.93	0.0384012
Bta06882	Unknown protein	62.5267	120.14	1.92	1.12e-05
Bta09126	Unknown protein	10.78	20.7333	1.92	0.00627881
Bta13330	Presenilins-associated rhomboid-like protein, mitochondrial	5.71667	10.7633	1.88	0.00252711
Bta07532	Ubiquitin-protein ligase	1.78	3.34	1.88	5.76e-05
Bta06885	Unknown protein	175.443	324.827	1.85	2.05e-06
Bta03346	Chemosensory protein 3	60.8	112.617	1.85	0.00164496
Bta00240	Nesprin-1	20.9267	37.8967	1.81	0.000176882
Bta07590	Chemosensory protein 4	122.88	220.977	1.8	0.000383225
Bta00579	Orexin receptor type 2	18.5333	33.3167	1.8	0.00177142
Bta09407	Ferric-chelate reductase 1	220.61	391.133	1.77	0.012496
Bta03425	AGAP000592-PA-like protein	62.5967	109.813	1.75	0.00537865
Bta10545	Unknown protein	2.45	4.29	1.75	0.0208219
Bta12680	Alpha-glucosidase family 31	15.5667	26.7767	1.72	0.00484493
Bta15753	Unknown protein	45.18	76.8367	1.7	0.0482352
Bta08030	Unknown protein	635.057	1072.91	1.69	0.00184138
Bta14060	Mitochondrial phosphate carrier protein	34.7833	58.8567	1.69	0.0474535
Bta08217	Menin	0.646667	1.09667	1.69	0.0312154
Bta02890	Headcase protein-like protein	164.837	277.26	1.68	0.00782433
Bta03966	DNA polymerase beta	4.17	7.00667	1.68	0.0281722
Bta06721	Unknown protein	705.16	1181	1.67	0.00252711
Bta13518	Dachshund, putative	182.153	304.313	1.67	0.00789257
Bta03497	Thiamine transporter 2	119.643	199.293	1.67	0.00900261
Bta09730	Proton-coupled amino acid transporter 4	4609.66	7602.81	1.65	0.00513629
Bta14183	Zinc finger protein basonuclin-2	91.9167	151.967	1.65	0.0101229
Bta06204	Unknown protein	18.74	30.7267	1.64	0.0418996
Bta13821	CG14431, isoform B	2.95	4.83	1.64	0.00533168
Bta10220	CG14982, isoform B	13.02	21.1867	1.63	0.00133448
Bta13636	Calmodulin	159.97	257.727	1.61	0.000176882
Bta07544	Alkaline phosphatase	104.643	168	1.61	0.0252667
Bta14318	LIM homeobox 9	154.907	247.95	1.6	0.0128581
Bta13331	Presenilins-associated rhomboid-like protein, mitochondrial	7.33333	11.6367	1.59	0.0356303
Bta05187	Homeobox protein ultrabithorax	68.4333	107.857	1.58	0.0174815
Bta00511	Nuclear transcription factor Y subunit beta	28.32	44.6633	1.58	0.000361909
Bta05082	Endothelin-converting enzyme 2	23.64	37.26	1.58	0.00133448
Bta04571	Acetyl-coenzyme A synthetase	10.7833	17.05	1.58	4.31e-05
Bta03569	Proteinral transcription factor iie subunit	5.48667	8.66667	1.58	0.00259983
Bta03958	Matrilin-2	2.29333	3.63333	1.58	0.0410698
Bta05793	Guanylate cyclase	119.743	188.003	1.57	0.0218023
Bta10484	Glutaredoxin, putative	19.84	31.17	1.57	0.00184138
Bta09496	N-glycosylase/DNA lyase	7.42333	11.65	1.57	0.0173678
Bta03870	Unknown protein	315.193	491.803	1.56	0.00316986
Bta06849	Alpha-glucosidase family 31	162.957	253.427	1.56	0.00287651
Bta03923	Neuronal membrane glycoprotein M6-b	3.21333	5.03	1.56	0.0048761
Bta01986	Mediator of RNA polymerase II transcription subunit 22	56.9533	88.3	1.55	0.0036356
Bta06108	Cytochrome P450	47.3667	73.25	1.55	0.0131305
Bta13236	Alpha-glucosidase	4.06333	6.31667	1.55	0.00290545
Bta13990	Polypyrimidine tract-binding protein, putative	3.72333	5.76333	1.55	0.0491521
Bta05849	Cofilin/actin-depolymerizing factor-like protein	174.92	269.433	1.54	0.00177142
Bta11916	UMP-CMP kinase	57.3667	88.3467	1.54	0.0106884
Bta03727	Hepatocyte growth factor-regulated tyrosine kinase substrate	14.86	22.75	1.53	0.00177142
Bta01791	Ankyrin repeat and KH domain-containing protein 1	9.22667	14.1167	1.53	0.0228808
Bta07220	Unknown protein	37.3567	56.6667	1.52	0.00204093
Bta11419	Cathepsin B	12.16	18.5333	1.52	0.0207179
Bta11694	EKC/KEOPS complex subunit bud32	6.54	9.91667	1.52	0.00493016
Bta04704	ATP synthase subunit e, mitochondrial	422.73	637.18	1.51	0.0174815
Bta02532	Octopamine receptor	11.3133	17.08	1.51	0.047285
Bta09983	INO80 complex subunit D	1.86333	2.81667	1.51	0.00177142
Bta08522	Microcephalin	1.26	1.90333	1.51	0.0456218
Bta01172	Unknown protein	6.81667	10.2467	1.5	0.0376035
Bta05227	Regulator of G-protein signaling 3	6.62	9.94	1.5	0.002245
Bta12824	Guanine nucleotide-binding protein-like 1	4.77333	7.17333	1.5	0.00136799
Bta05152	Unknown protein	2.70667	4.05333	1.5	0.0382197
Bta03125	Translationally controlled tumor protein	1894.52	1272.67	0.67	0.0173678
Bta10366	Kynurenine/2-aminoadipate aminotransferase	717.967	380.137	0.53	0.00043767
Bta03880	Cathepsin B	449.837	288.13	0.64	0.00410835
Bta12556	Flavin-containing monooxygenase	304.287	158.713	0.52	8.26e-05
Bta13069	Ornithine aminotransferase	137.327	84.9233	0.62	0.0111701
Bta06595	Phosphatidylethanolamine-binding protein 1	127.48	85.8233	0.67	0.0423074
Bta01362	Phosphatidylethanolamine-binding protein	89.95	55.7533	0.62	0.0174815
Bta07891	Phosphatidylethanolamine-binding protein 1	69.8967	44.21	0.63	0.0355476
Bta09537	Solute carrier family 22 member 4	66.35	40.7233	0.61	0.00227725
Bta01787	Aldehyde dehydrogenase family 7 member A1 homolog	64.8533	41.59	0.64	0.00452961
Bta06207	Phosphatidylethanolamine-binding protein 1	64.07	41.7867	0.65	0.0358406
Bta01419	Phosphatidylethanolamine-binding protein 1	61.4867	41.1567	0.67	0.0228808
Bta02202	Peroxidase	55.8433	36.86	0.66	0.0174815
Bta00717	Phosphatidylethanolamine-binding protein	53.6633	35.7667	0.67	0.0405807
Bta05741	Unknown protein	53.3567	33.4733	0.63	0.0174815
Bta15729	CG12560, isoform B	51.4	32.76	0.64	0.00675708
Bta14087	Unknown protein	49.1533	31.6433	0.64	0.00204093
Bta11097	Unknown protein	44.9933	29.6533	0.66	0.038549
Bta00230	Unknown protein	35.84	23.7367	0.66	0.0207179
Bta07312	Ammonium transporter, putative	35.53	17.4467	0.49	1.27e-06
Bta05911	Cathepsin F-like protease	34.7	18.5233	0.53	0.00174342
Bta00509	B(0,+)-type amino acid transporter 1	34.6767	22.7667	0.66	0.036087
Bta02272	Unknown protein	32.7733	21.24	0.65	0.00391767
Bta01379	Phosphatidylethanolamine-binding protein	32.7267	20.3933	0.62	0.0173678
Bta10448	Unknown protein	31.0733	12.9533	0.42	0.0271882
Bta12137	Phosphatidylethanolamine-binding protein	28.3767	18.1433	0.64	0.0208499
Bta06523	Phosphatidylethanolamine-binding protein 1	27.98	17.8833	0.64	0.0234846
Bta01454	Phosphatidylethanolamine binding protein	27.19	17.04	0.63	0.0158992
Bta00540	Iodotyrosine dehalogenase 1, putative	26.6433	17.22	0.65	0.038549
Bta15222	Phosphatidylethanolamine-binding protein 1	26.3567	17.4867	0.66	0.0441825
Bta09415	Forkhead box protein J3	26.3167	17.24	0.66	0.0211194
Bta14291	Efp	23.6367	15.85	0.67	0.00214467
Bta03952	Unknown protein	23.4667	15.6133	0.67	0.0307869
Bta03313	60 kDa lysophospholipase	23.19	15.4633	0.67	0.00168393
Bta15794	Sodium-coupled monocarboxylate transporter 1	22.7667	14.4767	0.64	0.0399209
Bta07711	Vesicular glutamate transporter 2	22.0667	14.8067	0.67	0.0376035
Bta03481	Unknown protein	21.9933	11.51	0.52	0.00177142
Bta05321	AAA-ATPase-like domain-containing protein	21.3067	14.2033	0.67	0.0366071
Bta13678	Unknown protein	20.9	9.05667	0.43	0.00627558
Bta05871	von Willebrand factor A domain-containing protein 2	20.1733	9.43	0.47	0.0131088
Bta06657	Diaminopimelate epimerase	20.0167	13.1	0.65	0.0197778
Bta14422	Alpha-glucosidase	20	8.81667	0.44	4.59e-10
Bta15216	Phosphatidylethanolamine-binding protein 1	19.7433	12.8467	0.65	0.0441825
Bta01592	Transporter, putative	19.59	12.3967	0.63	0.00164496
Bta13187	Phosphatidylethanolamine-binding protein	18.7667	11.5967	0.62	0.0107075
Bta09981	UPF0687 protein C20orf27	18.5533	11.4467	0.62	0.0376035
Bta07709	AAA-ATPase-like domain-containing protein	18.1167	11.1633	0.62	0.00747331
Bta08124	Unknown protein	17.5133	11.4533	0.65	0.038549
Bta03762	Unknown protein	17.17	11.52	0.67	0.0371691
Bta12969	AAA-ATPase-like domain-containing protein	16.6367	9.74333	0.59	0.0120571
Bta00536	Phosphatidylethanolamine-binding protein	16.1233	10.3567	0.64	0.0174815
Bta06028	Phosphatidylethanolamine-binding protein	15.5833	9.64	0.62	0.0350722
Bta14125	Unknown protein	15.0567	9.43333	0.63	0.00252711
Bta07602	UDP-glucuronosyltransferase 1-1	14.7567	8.43	0.57	0.00566497
Bta00190	Synaptotagmin-15	14.5633	9.41333	0.65	0.00164496
Bta14256	NGG1 interacting factor Nif3, putative	14.55	9.13667	0.63	0.00133448
Bta10724	Leucine-rich repeat and immunoglobulin-like domain containing-NOGO receptor-interacting protein 4	13.7433	8.23	0.6	7.13e-05
Bta03412	Phosphatidylethanolamine-binding protein	13.6033	8.65333	0.64	0.00533168
Bta14312	Sucrase	12.7	5.12667	0.4	0.00138872
Bta11212	Unknown protein	12.67	7.83667	0.62	0.0218023
Bta03784	Cytochrome P450	12.4133	7.68333	0.62	0.0287023
Bta15189	Phosphatidylethanolamine-binding protein	12.35	8.09333	0.66	0.0312154
Bta07912	Alpha-tocopherol transfer protein-like	12.2667	8	0.65	0.0174815
Bta05831	AAA-ATPase	12.2233	7.95333	0.65	0.0373879
Bta11348	Transitional endoplasmic reticulum ATPase	11.79	7.95667	0.67	0.00727926
Bta01174	Unknown protein	11.7167	7.16333	0.61	0.0173678
Bta06048	Cytochrome P450	11.3767	6.99	0.61	0.0184119
Bta04878	Solute carrier family 15 member 2	10.9933	7.26333	0.66	0.0130109
Bta05322	AAA-ATPase-like domain-containing protein	10.18	5.59	0.55	0.000390897
Bta10746	Unknown protein	10.13	6.56	0.65	0.0294193
Bta06043	Cytochrome P450	10.11	6.03333	0.6	0.0256791
Bta00173	Cathepsin L	9.79667	5.44333	0.56	0.00537865
Bta12604	Cathepsin B	9.75333	4.41667	0.45	0.0423074
Bta01447	Phosphatidylethanolamine-binding protein	9.49667	5.84667	0.62	0.0197327
Bta10435	CG7120, isoform D	9.49333	5.81333	0.61	0.0042374
Bta10000	Juvenile hormone-inducible protein 26-like protein	9.46667	6.19	0.65	0.0148712
Bta02509	Unknown protein	9.36333	5.01	0.54	0.0376035
Bta01802	Methionyl-tRNA formyltransferase	9.14333	5.43333	0.59	0.0174815
Bta08273	Unknown protein	8.76333	4.64667	0.53	0.0023083
Bta02826	AAA-ATPase-like domain-containing protein	8.29	5.05667	0.61	0.0441825
Bta13060	Prophenoloxidase subunit 1	8.21333	4.86667	0.59	0.0498134
Bta05607	AAA-ATPase-like domain-containing protein	8.19667	5.16333	0.63	0.0358406
Bta07624	Fatty acid synthase, putative	7.72	4.71333	0.61	0.00438474
Bta08800	Unknown protein	7.66	5.07333	0.66	0.007069
Bta13011	NS1	7.63667	4.82	0.63	0.0274057
Bta01423	Phosphatidylethanolamine-binding protein	7.61333	5.00667	0.66	0.0410698
Bta07964	Carboxylesterase	7.56333	4.78333	0.63	0.0108512
Bta01548	Unknown protein	7.46333	2.52667	0.34	0.00425613
Bta02189	Inhibin beta B chain	7.2	4.8	0.67	0.0111701
Bta06677	Regucalcin	7.13	4.51333	0.63	0.0476593
Bta10255	Unknown protein	6.95	3.13667	0.45	0.0102919
Bta06667	Unknown protein	6.77333	3.94333	0.58	0.0108512
Bta10845	Gamma-glutamyl hydrolase	6.45333	3.92667	0.61	0.002245
Bta09769	AAA-ATPase-like domain-containing protein	6.41333	3.79333	0.59	0.0114872
Bta00391	Unknown protein	6.37667	4.10667	0.64	0.047285
Bta01716	Proton-coupled amino acid transporter 1	6.37333	3.44	0.54	0.0376035
Bta10849	Unknown protein	6.27667	4.04	0.64	0.0476593
Bta14432	Unknown protein	5.99333	3.25	0.54	0.0417502
Bta11647	Carboxypeptidase	5.97333	3.66667	0.61	0.0410698
Bta00025	Unknown protein	5.80667	2.75	0.47	0.00879138
Bta00007	Piwi-like protein	5.74667	3.69333	0.64	0.00214467
Bta14946	Cation-transporting ATPase	5.52333	3.37333	0.61	0.000176882
Bta00048	Unknown protein	5.39	3.17333	0.59	0.00408756
Bta05203	Cytoplasmic FMR1-interacting protein	5.35667	3.44	0.64	0.00626435
Bta09915	AAA-ATPase-like domain-containing protein	5.24	3.48	0.66	0.0410698
Bta02910	Facilitated glucose transporter protein 1	5.16667	2.93333	0.57	0.00173357
Bta10201	Unknown protein	5.13	3.30333	0.64	0.0207179
Bta10198	Unknown protein	4.72333	3.18333	0.67	0.0156693
Bta05674	AAA-ATPase-like domain-containing protein	4.72	3.15333	0.67	0.0168097
Bta13138	Phosphatidylethanolamine-binding protein	4.61667	2.23333	0.48	0.00136799
Bta06231	Unknown protein	4.45	2.63	0.59	0.00324695
Bta01591	Sugar transporter ERD6-like 6	4.23333	2.36333	0.56	0.0128581
Bta01136	Cytoplasmic FMR1-interacting protein	4.1	2.35333	0.57	0.0176325
Bta13643	Tyrosine-protein kinase receptor	4.08333	2.74333	0.67	0.0253378
Bta07183	Unknown protein	4.01667	2.31667	0.58	0.00533168
Bta11166	Amino acid transporter, putative	3.97667	1.84333	0.46	0.00173026
Bta13219	Carboxylesterase	3.87667	2.32667	0.6	0.0335509
Bta13912	Unknown protein	3.74333	2.26667	0.61	0.0131088
Bta00181	Acid phosphatase-1	3.65	1.81	0.5	0.0197327
Bta11266	Unknown protein	3.52	1.70667	0.48	6.87e-05
Bta04053	Glutaminase	3.42333	2.14667	0.63	0.0210716
Bta08615	Nose resistant to fluoxetine protein 6	2.91333	1.89	0.65	0.047285
Bta12675	Group XV phospholipase A2	2.83	1.51	0.53	0.0174815
Bta14177	Fatty acyl-CoA reductase 1	2.75667	1.57333	0.57	0.0217708
Bta00333	Endonuclease-reverse transcriptase	2.46333	1.23667	0.5	0.0100081
Bta02738	Coiled-coil and C2 domain-containing protein 2A	2.35667	1.54667	0.66	0.0380799
Bta03621	Endonuclease-reverse transcriptase	2.29	1.44333	0.63	0.0425942
Bta12906	Unknown protein	2.27667	1.21333	0.53	0.0493539
Bta10829	Acid phosphatase-1	2.04333	0.826667	0.4	0.00133448
Bta08652	Dynein heavy chain 3, axonemal	1.92333	1.22667	0.64	0.0143456
Bta00675	Pol protein	1.77667	0.74	0.42	0.0155117
Bta13008	Reverse transcriptase	1.76333	0.876667	0.5	0.0356303
Bta03417	Dynein heavy chain 10	1.58667	0.993333	0.63	0.0176746
Bta01980	Control protein HCTL029	1.55333	0.663333	0.43	0.0125465
Bta05527	Vacuolar protein sorting-associated protein 13C	1.54	0.556667	0.36	0.0476593
Bta04830	Dynein heavy chain 7, axonemal	1.19333	0.686667	0.57	0.0111701
Bta09531	Dynein heavy chain 5, axonemal	0.523333	0.316667	0.6	0.0476593
Bta07300	Zinc finger protein 521	0.383333	0.0866667	0.23	0.0108927
Bta15155	Reverse transcriptase	0.366667	0.113333	0.31	0.038549
Gene ID	Annotation	H7d	CYSDV7d	ratio	FDR
Bta07301	Cuticle protein 70	0.706667	13.0067	18.38	0.000862125
Bta07720	Cuticle protein 19	0.206667	3.20333	15.43	0.000862125
Bta07683	Unknown protein	1.34333	15.7233	11.7	0.000800241
Bta02583	Cuticle protein 7	0.436667	4.31667	9.86	0.00363518
Bta08284	Cuticle protein 6	0.34	2.65	7.77	0.00159745
Bta01566	Unknown protein	3.21667	22.4767	6.99	0.000785286
Bta01754	Unknown protein	1.25667	7.73667	6.15	0.00813653
Bta00254	Cuticular protein 73D	0.63	2.18333	3.46	0.000873856
Bta14107	Cuticle protein 1	3.76333	12.8767	3.42	0.0120641
Bta14774	Beta-hexosaminidase	0.526667	1.58	2.99	0.0123324
Bta01005	Unknown protein	2.38333	6.97	2.92	0.0264646
Bta11224	Unknown protein	97.2967	277.91	2.86	3.23e-06
Bta04788	Unknown protein	0.943333	2.50333	2.65	0.0471379
Bta06197	Unknown protein	1.68667	4.06667	2.41	0.0237312
Bta01518	Unknown protein	5.88	13.43	2.28	0.0120641
Bta12169	Unknown protein	5.15	11.7	2.27	0.0421599
Bta08648	Dumpy, isoform AA	5.49333	12.14	2.21	0.00190701
Bta15753	Unknown protein	20.5467	45.16	2.2	0.00159745
Bta03265	Serine protease 7, isoform A	1.73	3.78333	2.19	0.0317118
Bta12493	Unknown protein	1.16667	2.55333	2.19	0.00887891
Bta13640	Chemosensory protein	27.97	61.0433	2.18	0.0245767
Bta15769	Unknown protein	2.23	4.80667	2.15	0.0305244
Bta08590	Unknown protein	8.11	17.1467	2.11	0.000778985
Bta02875	Endothelin-converting enzyme 1-like	0.456667	0.96	2.1	0.0471781
Bta04689	Sulfhydryl oxidase	1.35	2.79	2.07	0.0198065
Bta14060	Mitochondrial phosphate carrier protein	21.5833	44.4533	2.06	0.000570328
Bta13757	UDP-glucuronosyltransferase	4.92333	10.1433	2.06	0.0123276
Bta00367	Unknown protein	9.75667	19.0867	1.96	0.0198065
Bta10271	Kelch-like protein 10	1.03667	1.99	1.92	0.0377378
Bta10159	Unknown protein	39.1033	74.7433	1.91	4.05e-05
Bta08591	Unknown protein	104.657	191.2	1.83	0.00502474
Bta03196	Unknown protein	354.05	644.147	1.82	0.000690313
Bta09483	Unknown protein	73.9033	134.213	1.82	0.00517483
Bta08780	Actin	91.3233	162.967	1.78	0.00155502
Bta10819	Unknown protein	9.37333	16.5033	1.76	0.00897152
Bta08035	Cathepsin B	58.6867	101.367	1.73	0.0294798
Bta01176	unknown protein	784.287	1334.05	1.7	0.0496185
Bta00815	Sodium/potassium/calcium exchanger 1	32.5533	55.0633	1.69	0.0321721
Bta01193	Tropomyosin-1	33.75	56.4567	1.67	0.00813653
Bta07326	Myosin regulatory light chain 2	215.05	352.997	1.64	0.0141873
Bta07749	Facilitated glucose transporter protein 1	36.1167	58.53	1.62	0.00232189
Bta00867	Myosin-7-like protein	24.8133	40.2067	1.62	0.000785286
Bta12756	Calmodulin	18.5067	30.0533	1.62	0.0383418
Bta13049	Myosin 2 light chain	88.6767	142.75	1.61	0.00517483
Bta03744	Troponin I	28.29	45.6667	1.61	0.00211953
Bta04967	Myosin-9, putative	35.0167	56.13	1.6	0.00790782
Bta02143	Cathepsin F-like protease	105.913	161.493	1.52	0.00392456
Bta05570	Troponin T	59.2867	90.24	1.52	0.0280556
Bta08216	Cysteine and glycine-rich protein	57.1167	87.03	1.52	0.0186702
Bta14312	Sucrase	6.59	2.66333	0.4	0.000321655
Bta12604	Cathepsin B	9.78667	2.99	0.31	0.000903114
