# Supplementary material for: Differences in gene expression in whitefly associated with CYSDV-infected and virus-free melon, and comparison with expression in whiteflies fed on ToCV- and TYLCV-infected tomato
Source: BMC Genomics. 2019 Aug 15;20:654. doi: 10.1186/s12864-019-5999-0 (PMC6694564; doi:10.1186/s12864-019-5999-0)
Supplement: Supplementary file 2 — a. KEGG annotation, KO, and score values of the 28 genes out of a total of 82 up-regulated in CYSDV whiteflies versus virus-free whiteflies at 72 h. b. Pathway reconstruction results from the 28 genes out of a total of 82 up-regulated in CYSDV whiteflies versus virus-free whiteflies at 72 h. c. KEGG annotation, KO, and score values of the 40 genes out of a total of 139 down-regulated in CYSDV whiteflies versus virus-free whiteflies at 72 h. d. Pathway reconstruction results from the 40 genes out of a total of 139 down-regulated in CYSDV whiteflies versus virus-free whiteflies at 72 h. e. KEGG annotation, KO, and score values of the 12 genes out of a total of 49 up-regulated in CYSDV whiteflies versus virus-free whiteflies at 7 d. f. Pathway reconstruction results from the 12 genes out of a total of 49 up-regulated in CYSDV whiteflies versus virus-free whiteflies at 7 d. (XLSX 49 kb) [file 12864_2019_5999_MOESM2_ESM.xlsx]

## Sheet: 2a
Additional file 2a. KEGG annotation, KO, and score values of the 28 genes out of a total of 82 up-regulated in CYSDV whiteflies versus virus-free whiteflies at 72 h.
Query	KO	Definition	Score	Second best
Bta07301 (160)			13
Bta02583 (515)			6	K11657	1
Bta07720 (156)			47
Bta07683 (69)			1	K12619	0
Bta08284 (348)			30	K15440	1
Bta07687 (141)			10
Bta15374 (175)			2	K20045	1
Bta01754 (86)			4
Bta14107 (102)			6	K03168	1
Bta01566 (91)			7	K14211	1
Bta11224 (90)
Bta07123 (168)
Bta13762 (875)			5	K06545	1
Bta07050 (122)			2	K00507	1
Bta10019 (545)			565
Bta07029 (368)			376
Bta15284 (662)			163
Bta00243 (191)			7	K13128	1
Bta12076 (205)			3	K06640	1
Bta04648 (160)			19
Bta06882 (119)			1	K02453	1
Bta09126 (145)
Bta13330 (139)	K09650	PARL; rhomboid-like protein [EC:3.4.21.105]	40
Bta07532 (920)			515
Bta06885 (79)			3	K03316	1
Bta03346 (138)			47	K15127	1
Bta00240 (143)			2	K10422	1
Bta07590 (128)			17	K00965	1
Bta00579 (274)	K04239	HCRTR2; hypocretin (orexin) receptor 2	12
Bta09407 (135)			2	K03664	1
Bta03425 (398)			6	K10808	1
Bta10545 (278)			4	K19721	1
Bta12680 (684)			183	K01187	20
Bta15753 (113)			1	K04657	1
Bta08030 (100)			2	K06875	1
Bta14060 (351)	K15102	SLC25A3; solute carrier family 25 (mitochondrial phosphate transporter), member 3	303
Bta08217 (609)	K14970	MEN1; menin	427
Bta02890 (511)			56
Bta03966 (331)	K02330	POLB; DNA polymerase beta [EC:2.7.7.7 4.2.99.-]	204
Bta06721 (105)			3	K21572	1
Bta13518 (447)			67
Bta03497 (526)	K14610	SLC19A2_3; solute carrier family 19 (thiamine transporter), member 2/3	116
Bta09730 (469)	K14209	SLC36A; solute carrier family 36 (proton-coupled amino acid transporter)	243
Bta14183 (1437)			10	K14572	1
Bta06204 (61)			6
Bta13821 (1733)			1
Bta10220 (376)			9
Bta13636 (149)	K02183	CALM; calmodulin	132
Bta07544 (593)	K01077	E3.1.3.1; alkaline phosphatase [EC:3.1.3.1]	227
Bta14318 (360)	K09373	LHX2_9; LIM homeobox protein 2/9	174
Bta13331 (210)	K09650	PARL; rhomboid-like protein [EC:3.4.21.105]	37
Bta05187 (296)	K09311	ANTP; Antp family, other	157
Bta00511 (199)	K08065	NFYB; nuclear transcription Y subunit beta	84
Bta05082 (520)	K08635	MMEL1; membrane metallo-endopeptidase-like 1	262
Bta04571 (588)	K01895	ACSS; acetyl-CoA synthetase [EC:6.2.1.1]	397
Bta03569 (282)	K03137	TFIIE2; transcription initiation factor TFIIE subunit beta	229
Bta03958 (515)			11	K16629	1
Bta05793 (864)	K12323	ANPRA; atrial natriuretic peptide receptor A [EC:4.6.1.2]	456
Bta10484 (110)	K03676	grxC; glutaredoxin 3	54
Bta09496 (379)	K03660	OGG1; N-glycosylase/DNA lyase [EC:3.2.2.- 4.2.99.18]	128
Bta03870 (79)			2	K03701	0
Bta06849 (693)			187	K01187	20
Bta03923 (248)			137
Bta01986 (130)	K15139	MED22; mediator of RNA polymerase II transcription subunit 22	83
Bta06108 (472)	K07427	CYP4V; cytochrome P450 family 4 subfamily V	150	K15001	39
Bta13236 (597)
Bta13990 (640)	K13218	PTBP1; polypyrimidine tract-binding protein 1	270
Bta05849 (148)	K05765	CFL; cofilin	185
Bta11916 (195)	K13800	CMPK1; UMP-CMP kinase [EC:2.7.4.- 2.7.4.14]	120
Bta03727 (799)	K12182	HGS; hepatocyte growth factor-regulated tyrosine kinase substrate	205
Bta01791 (453)	K18410	ASZ1; ankyrin repeat, SAM and basic leucine zipper domain-containing protein 1	38
Bta07220 (765)
Bta11419 (352)	K01363	CTSB; cathepsin B [EC:3.4.22.1]	47
Bta11694 (230)	K08851	TP53RK; TP53 regulating kinase and related kinases [EC:2.7.11.1]	105
Bta04704 (91)
Bta02532 (407)			53	K04160	8
Bta09983 (632)
Bta08522 (926)
Bta01172 (93)			1	K10062	1
Bta05227 (1116)
Bta12824 (611)			236
Bta05152 (287)			2	K10681	1

## Sheet: 2b
Additional file 2b. Pathway reconstruction results from the 28 genes out of a total of 82 up-regulated in CYSDV whiteflies versus virus-free whiteflies at 72 h.
Pathway Reconstruction Result
Metabolism
Global and overview maps
01100 Metabolic pathways (3)
K01077
Bta07544
K01895
Bta04571
K13800
Bta11916
01110 Biosynthesis of secondary metabolites (1)
K01895
Bta04571
01120 Microbial metabolism in diverse environments (2)
K01077
Bta07544
K01895
Bta04571
01130 Biosynthesis of antibiotics (1)
K01895
Bta04571
01200 Carbon metabolism (1)
K01895
Bta04571
Carbohydrate metabolism
00010 Glycolysis / Gluconeogenesis (1)
K01895
Bta04571
00620 Pyruvate metabolism (1)
K01895
Bta04571
00640 Propanoate metabolism (1)
K01895
Bta04571
Energy metabolism
00720 Carbon fixation pathways in prokaryotes (1)
K01895
Bta04571
00680 Methane metabolism (1)
K01895
Bta04571
Nucleotide metabolism
00230 Purine metabolism (1)
K12323
Bta05793
00240 Pyrimidine metabolism (1)
K13800
Bta11916
Metabolism of cofactors and vitamins
00730 Thiamine metabolism (1)
K01077
Bta07544
00790 Folate biosynthesis (1)
K01077
Bta07544
Xenobiotics biodegradation and metabolism
00627 Aminobenzoate degradation (1)
K01077
Bta07544
Genetic Information Processing
Transcription
03022 Basal transcription factors (1)
K03137
Bta03569
Replication and repair
03410 Base excision repair (2)
K02330
Bta03966
K03660
Bta09496
Environmental Information Processing
Signal transduction
02020 Two-component system (1)
K01077
Bta07544
04014 Ras signaling pathway (1)
K02183
Bta13636
04015 Rap1 signaling pathway (1)
K02183
Bta13636
04016 MAPK signaling pathway - plant (1)
K02183
Bta13636
04371 Apelin signaling pathway (1)
K02183
Bta13636
04020 Calcium signaling pathway (1)
K02183
Bta13636
04070 Phosphatidylinositol signaling system (1)
K02183
Bta13636
04024 cAMP signaling pathway (2)
K02183
Bta13636
K12323
Bta05793
04022 cGMP-PKG signaling pathway (2)
K02183
Bta13636
K12323
Bta05793
Signaling molecules and interaction
04080 Neuroactive ligand-receptor interaction (1)
K04239
Bta00579
Cellular Processes
Transport and catabolism
04144 Endocytosis (1)
K12182
Bta03727
04145 Phagosome (1)
K12182
Bta03727
04142 Lysosome (1)
K01363
Bta11419
04140 Autophagy - animal (1)
K01363
Bta11419
04138 Autophagy - yeast (1)
K14209
Bta09730
Cell growth and death
04114 Oocyte meiosis (1)
K02183
Bta13636
04210 Apoptosis (1)
K01363
Bta11419
Cell motility
04810 Regulation of actin cytoskeleton (1)
K05765
Bta05849
Organismal Systems
Immune system
04621 NOD-like receptor signaling pathway (1)
K01363
Bta11419
04612 Antigen processing and presentation (2)
K01363
Bta11419
K08065
Bta00511
04666 Fc gamma R-mediated phagocytosis (1)
K05765
Bta05849
Endocrine system
04910 Insulin signaling pathway (1)
K02183
Bta13636
04922 Glucagon signaling pathway (1)
K02183
Bta13636
04923 Regulation of lipolysis in adipocytes (1)
K12323
Bta05793
04912 GnRH signaling pathway (1)
K02183
Bta13636
04915 Estrogen signaling pathway (1)
K02183
Bta13636
04921 Oxytocin signaling pathway (2)
K02183
Bta13636
K12323
Bta05793
04916 Melanogenesis (1)
K02183
Bta13636
04924 Renin secretion (3)
K01363
Bta11419
K02183
Bta13636
K12323
Bta05793
04925 Aldosterone synthesis and secretion (2)
K02183
Bta13636
K12323
Bta05793
Circulatory system
04261 Adrenergic signaling in cardiomyocytes (1)
K02183
Bta13636
04270 Vascular smooth muscle contraction (2)
K02183
Bta13636
K12323
Bta05793
Digestive system
04970 Salivary secretion (1)
K02183
Bta13636
04971 Gastric acid secretion (1)
K02183
Bta13636
04977 Vitamin digestion and absorption (1)
K14610
Bta03497
Nervous system
04728 Dopaminergic synapse (1)
K02183
Bta13636
04720 Long-term potentiation (1)
K02183
Bta13636
04722 Neurotrophin signaling pathway (1)
K02183
Bta13636
Sensory system
04744 Phototransduction (1)
K02183
Bta13636
04745 Phototransduction - fly (1)
K02183
Bta13636
04740 Olfactory transduction (1)
K02183
Bta13636
04750 Inflammatory mediator regulation of TRP channels (1)
K02183
Bta13636
Development
04360 Axon guidance (1)
K05765
Bta05849
Environmental adaptation
04713 Circadian entrainment (1)
K02183
Bta13636
04626 Plant-pathogen interaction (1)
K02183
Bta13636
Human Diseases
Cancers: Overview
05202 Transcriptional misregulation in cancer (1)
K14970
Bta08217
05203 Viral carcinogenesis (2)
K02330
Bta03966
K03137
Bta03569
Cancers: Specific types
05214 Glioma (1)
K02183
Bta13636
Neurodegenerative diseases
05010 Alzheimer's disease (1)
K02183
Bta13636
Substance dependence
05031 Amphetamine addiction (1)
K02183
Bta13636
05034 Alcoholism (1)
K02183
Bta13636
Cardiovascular diseases
05418 Fluid shear stress and atherosclerosis (1)
K02183
Bta13636
Infectious diseases: Bacterial
05133 Pertussis (2)
K02183
Bta13636
K05765
Bta05849
05152 Tuberculosis (2)
K02183
Bta13636
K08065
Bta00511
Infectious diseases: Viral
05166 HTLV-I infection (2)
K02330
Bta03966
K08065
Bta00511
05169 Epstein-Barr virus infection (1)
K03137
Bta03569

## Sheet: 2c
Additional file 2c. KEGG annotation, KO, and score values of the 40 genes out of a total of 139 down-regulated in CYSDV whiteflies versus virus-free whiteflies at 72 h.
Query	KO	Definition	Score	Second best
Bta03125 (172)			140
Bta10366 (518)	K00825	AADAT; kynurenine/2-aminoadipate aminotransferase [EC:2.6.1.7 2.6.1.39]	145
Bta03880 (377)	K01363	CTSB; cathepsin B [EC:3.4.22.1]	131
Bta12556 (482)			130	K05631	6
Bta13069 (470)	K00819	rocD; ornithine--oxo-acid transaminase [EC:2.6.1.13]	205
Bta06595 (232)			64	K12367	1
Bta01362 (251)			39	K12367	1
Bta07891 (205)			30	K17439	1
Bta09537 (650)	K08202	SLC22A4_5; MFS transporter, OCT family, solute carrier family 22 (organic cation transporter), member 4/5	35
Bta01787 (544)	K14085	ALDH7A1; aldehyde dehydrogenase family 7 member A1 [EC:1.2.1.31 1.2.1.8 1.2.1.3]	359
Bta06207 (431)			9	K12367	1
Bta01419 (267)			32	K12367	1
Bta02202 (251)			4	K19511	3
Bta00717 (224)			21	K16223	5
Bta05741 (172)			2	K07765	1
Bta15729 (302)			12	K03574	1
Bta14087 (91)
Bta11097 (239)			2	K01153	1
Bta00230 (271)
Bta07312 (407)	K03320	amt; ammonium transporter, Amt family	64
Bta05911 (347)
Bta00509 (619)	K13868	SLC7A9; solute carrier family 7 (L-type amino acid transporter), member 9	152
Bta02272 (200)			3	K09228	0
Bta01379 (617)			5	K02519	1
Bta10448 (104)			2	K00064	1
Bta12137 (223)			39	K16223	1
Bta06523 (86)			10	K17419	2
Bta01454 (234)			29	K12367	1
Bta00540 (302)	K17231	IYD; iodotyrosine deiodinase [EC:1.21.1.1]	123
Bta15222 (254)			44	K12367	1
Bta09415 (576)
Bta14291 (669)			6	K08511	1
Bta03952 (427)			2	K00546	1
Bta03313 (452)	K13278	ASPG; 60kDa lysophospholipase [EC:3.1.1.5 3.1.1.47 3.5.1.1]	148
Bta15794 (627)	K14388	SLC5A8_12; solute carrier family 5 (sodium-coupled monocarboxylate transporter), member 8/12	42
Bta07711 (498)	K08193	SLC17A; MFS transporter, ACS family, solute carrier family 17 (sodium-dependent inorganic phosphate cotransporter), other	193
Bta03481 (153)
Bta05321 (452)			14	K06678	1
Bta13678 (159)			2	K11085	1
Bta05871 (413)			4	K07114	3
Bta06657 (312)	K01778	dapF; diaminopimelate epimerase [EC:5.1.1.7]	150
Bta14422 (605)
Bta15216 (321)			14	K16223	1
Bta01592 (465)			106	K08145	12
Bta13187 (219)			34	K16223	3
Bta09981 (140)			15	K09941	1
Bta07709 (705)			10	K11891	1
Bta08124 (62)
Bta03762 (91)			3	K04944	1
Bta12969 (655)			10	K06147	1
Bta00536 (714)			2	K12367	1
Bta06028 (236)			30	K16223	1
Bta14125 (218)			2
Bta07602 (528)	K00699	UGT; glucuronosyltransferase [EC:2.4.1.17]	74
Bta00190 (531)	K19914	SYT15; synaptotagmin-15	12	K19904	1
Bta14256 (412)			116
Bta10724 (606)			7	K16360	4
Bta03412 (294)			23	K12367	1
Bta14312 (108)			4	K03185	1
Bta11212 (689)			5	K08955	1
Bta03784 (524)	K14999	CYP6; cytochrome P450 family 6 [EC:1.14.-.-]	104	K15003	11
Bta15189 (280)			28	K16223	1
Bta07912 (275)			36
Bta05831 (611)			8	K09972	1
Bta11348 (533)	K13525	VCP; transitional endoplasmic reticulum ATPase	304
Bta01174 (163)			2	K10279	1
Bta06048 (516)
Bta04878 (753)	K14206	SLC15A1; solute carrier family 15 (oligopeptide transporter), member 1	103
Bta05322 (459)			14	K01580	1
Bta10746 (993)			4	K07787	1
Bta06043 (523)
Bta00173 (369)	K01365	CTSL; cathepsin L [EC:3.4.22.15]	151
Bta12604 (368)	K01363	CTSB; cathepsin B [EC:3.4.22.1]	126
Bta01447 (292)			29	K12367	1
Bta10435 (533)			112
Bta10000 (304)			7	K04372	1
Bta02509 (287)			1	K19413	1
Bta01802 (467)	K00604	MTFMT; methionyl-tRNA formyltransferase [EC:2.1.2.9]	24
Bta08273 (647)			9	K05837	1
Bta02826 (589)			16	K13534	1
Bta13060 (716)			238
Bta05607 (674)			10	K11085	1
Bta07624 (1039)
Bta08800 (146)			1	K00878	1
Bta13011 (694)			9	K21240	1
Bta01423 (207)			56	K12367	1
Bta07964 (554)			156
Bta01548 (420)			2	K02106	1
Bta02189 (92)
Bta06677 (278)	K01053	E3.1.1.17; gluconolactonase [EC:3.1.1.17]	21
Bta10255 (236)			1	K05636	1
Bta06667 (683)			13	K07435	1
Bta10845 (321)	K01307	GGH; gamma-glutamyl hydrolase [EC:3.4.19.9]	73
Bta09769 (930)			6	K01792	1
Bta00391 (712)			1	K12400	1
Bta01716 (450)	K14209	SLC36A; solute carrier family 36 (proton-coupled amino acid transporter)	176
Bta10849 (697)			10	K13217	1
Bta14432 (175)			1	K12132	1
Bta11647 (476)	K09645	CPVL; vitellogenic carboxypeptidase-like protein [EC:3.4.16.-]	176
Bta00025 (129)			1
Bta00007 (849)	K02156	AUB; aubergine	284
Bta14946 (1124)	K14951	ATP13A3_4_5; cation-transporting ATPase 13A3/4/5 [EC:3.6.3.-]	346
Bta00048 (99)			5
Bta05203 (102)
Bta09915 (706)			9	K06481	1
Bta02910 (534)	K08145	SLC2A8; MFS transporter, SP family, solute carrier family 2 (facilitated glucose transporter), member 8	23	K08144	20
Bta10201 (354)			2	K01421	1
Bta10198 (193)			1	K10402	1
Bta05674 (614)			9	K06147	1
Bta13138 (313)			7	K16223	1
Bta06231 (78)			1	K06179	1
Bta01591 (527)	K08145	SLC2A8; MFS transporter, SP family, solute carrier family 2 (facilitated glucose transporter), member 8	24
Bta01136 (181)	K05749	CYFIP; cytoplasmic FMR1 interacting protein	16
Bta13643 (1604)	K05088	ROS1; proto-oncogene tyrosine-protein kinase ROS [EC:2.7.10.1]	282
Bta07183 (140)
Bta11166 (561)	K14995	SLC38A9; solute carrier family 38 (sodium-coupled neutral amino acid transporter), member 9	187
Bta13219 (547)			127
Bta13912 (659)			14	K08482	1
Bta00181 (406)	K19283	ACPP; prostatic aicd phosphatase [EC:3.1.3.2 3.1.3.5]	36	K14410	29
Bta11266 (242)			2	K04837	0
Bta04053 (589)	K01425	glsA; glutaminase [EC:3.5.1.2]	348
Bta08615 (692)			55
Bta12675 (167)
Bta14177 (528)	K13356	FAR; alcohol-forming fatty acyl-CoA reductase [EC:1.2.1.84]	170
Bta00333 (1032)			29	K04958	1
Bta02738 (1461)	K19352	CC2D2A; coiled-coil and C2 domain-containing protein 2A	334
Bta03621 (1304)			5
Bta12906 (393)			1	K03163	1
Bta10829 (394)	K14410	ACP2; lysosomal acid phosphatase [EC:3.1.3.2]	103	K19283	13
Bta08652 (4125)	K10408	DNAH; dynein heavy chain, axonemal	869
Bta00675 (622)			18	K07497	1
Bta13008 (853)			32	K12075	1
Bta03417 (4645)	K10408	DNAH; dynein heavy chain, axonemal	1291
Bta01980 (320)			181
Bta05527 (382)			11	K02641	1
Bta04830 (3186)	K10408	DNAH; dynein heavy chain, axonemal	1176
Bta09531 (4651)	K10408	DNAH; dynein heavy chain, axonemal	3233
Bta07300 (1255)			196
Bta15155 (1299)			2	K06669	1

## Sheet: 2d
Additional file 2d. Pathway reconstruction results from the 40 genes out of a total of 139 down-regulated in CYSDV whiteflies versus virus-free whiteflies at 72 h.
Pathway Reconstruction Result
Metabolism
Global and overview maps
01100 Metabolic pathways (8)
K00699
Bta07602
K00819
Bta13069
K00825
Bta10366
K01053
Bta06677
K01425
Bta04053
K01778
Bta06657
K14085
Bta01787
K14410
Bta10829
01110 Biosynthesis of secondary metabolites (5)
K00699
Bta07602
K00819
Bta13069
K01053
Bta06677
K01778
Bta06657
K14085
Bta01787
01120 Microbial metabolism in diverse environments (3)
K01053
Bta06677
K01778
Bta06657
K14085
Bta01787
01130 Biosynthesis of antibiotics (5)
K00819
Bta13069
K00825
Bta10366
K01053
Bta06677
K01778
Bta06657
K14085
Bta01787
01200 Carbon metabolism (1)
K01053
Bta06677
01210 2-Oxocarboxylic acid metabolism (1)
K00825
Bta10366
01230 Biosynthesis of amino acids (3)
K00825
Bta10366
K01778
Bta06657
K14085
Bta01787
01220 Degradation of aromatic compounds (1)
K01053
Bta06677
Carbohydrate metabolism
00010 Glycolysis / Gluconeogenesis (1)
K14085
Bta01787
00030 Pentose phosphate pathway (1)
K01053
Bta06677
00040 Pentose and glucuronate interconversions (1)
K00699
Bta07602
00053 Ascorbate and aldarate metabolism (3)
K00699
Bta07602
K01053
Bta06677
K14085
Bta01787
00620 Pyruvate metabolism (1)
K14085
Bta01787
Lipid metabolism
00071 Fatty acid degradation (1)
K14085
Bta01787
00073 Cutin, suberine and wax biosynthesis (1)
K13356
Bta14177
00140 Steroid hormone biosynthesis (1)
K00699
Bta07602
00561 Glycerolipid metabolism (1)
K14085
Bta01787
Amino acid metabolism
00250 Alanine, aspartate and glutamate metabolism (1)
K01425
Bta04053
00260 Glycine, serine and threonine metabolism (1)
K14085
Bta01787
00280 Valine, leucine and isoleucine degradation (1)
K14085
Bta01787
00300 Lysine biosynthesis (3)
K00825
Bta10366
K01778
Bta06657
K14085
Bta01787
00310 Lysine degradation (2)
K00825
Bta10366
K14085
Bta01787
00220 Arginine biosynthesis (1)
K01425
Bta04053
00330 Arginine and proline metabolism (2)
K00819
Bta13069
K14085
Bta01787
00340 Histidine metabolism (1)
K14085
Bta01787
00380 Tryptophan metabolism (2)
K00825
Bta10366
K14085
Bta01787
Metabolism of other amino acids
00410 beta-Alanine metabolism (1)
K14085
Bta01787
00471 D-Glutamine and D-glutamate metabolism (1)
K01425
Bta04053
Metabolism of cofactors and vitamins
00740 Riboflavin metabolism (1)
K14410
Bta10829
00790 Folate biosynthesis (1)
K01307
Bta10845
00670 One carbon pool by folate (1)
K00604
Bta01802
00830 Retinol metabolism (1)
K00699
Bta07602
00860 Porphyrin and chlorophyll metabolism (1)
K00699
Bta07602
Xenobiotics biodegradation and metabolism
00930 Caprolactam degradation (1)
K01053
Bta06677
00980 Metabolism of xenobiotics by cytochrome P450 (1)
K00699
Bta07602
00982 Drug metabolism - cytochrome P450 (1)
K00699
Bta07602
00983 Drug metabolism - other enzymes (1)
K00699
Bta07602
Genetic Information Processing
Translation
00970 Aminoacyl-tRNA biosynthesis (1)
K00604
Bta01802
03013 RNA transport (1)
K05749
Bta01136
Folding, sorting and degradation
04141 Protein processing in endoplasmic reticulum (1)
K13525
Bta11348
Environmental Information Processing
Signal transduction
04013 MAPK signaling pathway - fly (1)
K05088
Bta13643
04150 mTOR signaling pathway (1)
K14995
Bta11166
Cellular Processes
Transport and catabolism
04145 Phagosome (1)
K01365
Bta00173
04142 Lysosome (3)
K01363
Bta03880, Bta12604
K01365
Bta00173
K14410
Bta10829
04146 Peroxisome (1)
K13356
Bta14177
04140 Autophagy - animal (2)
K01363
Bta03880, Bta12604
K01365
Bta00173
04138 Autophagy - yeast (1)
K14209
Bta01716
Cell growth and death
04210 Apoptosis (2)
K01363
Bta03880, Bta12604
K01365
Bta00173
Cell motility
04810 Regulation of actin cytoskeleton (1)
K05749
Bta01136
Organismal Systems
Immune system
04621 NOD-like receptor signaling pathway (1)
K01363
Bta03880, Bta12604
04612 Antigen processing and presentation (2)
K01363
Bta03880, Bta12604
K01365
Bta00173
Endocrine system
04918 Thyroid hormone synthesis (1)
K17231
Bta00540
04924 Renin secretion (1)
K01363
Bta03880, Bta12604
Digestive system
04974 Protein digestion and absorption (2)
K13868
Bta00509
K14206
Bta04878
Excretory system
04964 Proximal tubule bicarbonate reclamation (1)
K01425
Bta04053
Nervous system
04724 Glutamatergic synapse (1)
K01425
Bta04053
04727 GABAergic synapse (1)
K01425
Bta04053
Development
04320 Dorso-ventral axis formation (1)
K02156
Bta00007
Aging
04212 Longevity regulating pathway - worm (1)
K13356
Bta14177
Human Diseases
Cancers: Overview
05230 Central carbon metabolism in cancer (1)
K01425
Bta04053
05231 Choline metabolism in cancer (1)
K08202
Bta09537
05206 MicroRNAs in cancer (1)
K01425
Bta04053
05205 Proteoglycans in cancer (1)
K01365
Bta00173
05204 Chemical carcinogenesis (1)
K00699
Bta07602
Immune diseases
05323 Rheumatoid arthritis (1)
K01365
Bta00173
Neurodegenerative diseases
05016 Huntington's disease (1)
K10408
Bta08652, Bta03417, Bta04830, Bta09531
Cardiovascular diseases
05418 Fluid shear stress and atherosclerosis (1)
K01365
Bta00173
Infectious diseases: Bacterial
05134 Legionellosis (1)
K13525
Bta11348
Drug resistance: Antineoplastic
01523 Antifolate resistance (1)
K01307
Bta10845

## Sheet: 2e
Additional file 2e. KEGG annotation, KO, and score values of the 12 genes out of a total of 49 up-regulated in CYSDV whiteflies versus virus-free whiteflies at 7 d.
Query	KO	Definition	Score	Second best
Bta01176 (101)			1	K05144	1
Bta03196 (74)			2	K01870	1
Bta07326 (202)
Bta11224 (90)
Bta08591 (134)			2	K10901	1
Bta08780 (376)	K05692	ACTB_G1; actin beta/gamma 1	549
Bta02143 (353)
Bta13049 (155)			67	K12751	6
Bta09483 (61)			2	K20353	0
Bta08035 (367)	K01363	CTSB; cathepsin B [EC:3.4.22.1]	80
Bta05570 (383)	K12046	TNNT3; troponin T, fast skeletal muscle	248
Bta08216 (95)	K09377	CSRP; cysteine and glycine-rich protein	20
Bta10159 (145)			3	K10877	0
Bta13640 (126)			22	K00594	1
Bta07749 (525)	K08145	SLC2A8; MFS transporter, SP family, solute carrier family 2 (facilitated glucose transporter), member 8	32	K08144	21
Bta01193 (284)	K10373	TPM1; tropomyosin 1	178	K10374	44
Bta04967 (2025)	K17751	MYH6_7; myosin heavy chain 6/7	1253	K10352	312
Bta00815 (171)			5	K19721	1
Bta03744 (442)			7	K12044	2
Bta15753 (113)			1	K04657	1
Bta14060 (351)	K15102	SLC25A3; solute carrier family 25 (mitochondrial phosphate transporter), member 3	303
Bta00867 (1126)			70	K17751	3
Bta12756 (158)			103
Bta01566 (91)			7	K14211	1
Bta00367 (89)			1	K07435	1
Bta08590 (140)			1	K05807	1
Bta10819 (342)			3	K01361	1
Bta07683 (69)			1	K15172	0
Bta01518 (416)			1	K06252	1
Bta07301 (160)			13
Bta14107 (102)			6	K03168	1
Bta08648 (433)			194
Bta12169 (122)			1	K18844	1
Bta13757 (431)	K00699	UGT; glucuronosyltransferase [EC:2.4.1.17]	19
Bta01754 (86)			4
Bta01005 (581)			1	K20102	1
Bta15769 (128)			3
Bta02583 (515)			6	K11657	1
Bta06197 (307)			4	K10429	1
Bta03265 (329)			14	K08664	13
Bta07720 (156)			47
Bta04689 (570)	K10758	QSOX; thiol oxidase [EC:1.8.3.2]	83
Bta08284 (348)			30	K15440	1
Bta12493 (271)			1	K04600	0
Bta04788 (63)
Bta00254 (1214)			1	K19926	1
Bta10271 (671)	K10448	KLHL10; kelch-like protein 10	381
Bta14774 (616)	K12373	HEXA_B; hexosaminidase [EC:3.2.1.52]	228
Bta02875 (481)

## Sheet: 2f
Additional file 2f. Pathway reconstruction results from the 12 genes out of a total of 49 up-regulated in CYSDV whiteflies versus virus-free whiteflies at 7 d.
Pathway Reconstruction Result
Metabolism
Global and overview maps
01100 Metabolic pathways (2)
K00699
Bta13757
K12373
Bta14774
01110 Biosynthesis of secondary metabolites (1)
K00699
Bta13757
Carbohydrate metabolism
00040 Pentose and glucuronate interconversions (1)
K00699
Bta13757
00053 Ascorbate and aldarate metabolism (1)
K00699
Bta13757
00520 Amino sugar and nucleotide sugar metabolism (1)
K12373
Bta14774
Lipid metabolism
00140 Steroid hormone biosynthesis (1)
K00699
Bta13757
Glycan biosynthesis and metabolism
00513 Various types of N-glycan biosynthesis (1)
K12373
Bta14774
00531 Glycosaminoglycan degradation (1)
K12373
Bta14774
00603 Glycosphingolipid biosynthesis - globo and isoglobo series (1)
K12373
Bta14774
00604 Glycosphingolipid biosynthesis - ganglio series (1)
K12373
Bta14774
00511 Other glycan degradation (1)
K12373
Bta14774
Metabolism of cofactors and vitamins
00830 Retinol metabolism (1)
K00699
Bta13757
00860 Porphyrin and chlorophyll metabolism (1)
K00699
Bta13757
Xenobiotics biodegradation and metabolism
00980 Metabolism of xenobiotics by cytochrome P450 (1)
K00699
Bta13757
00982 Drug metabolism - cytochrome P450 (1)
K00699
Bta13757
00983 Drug metabolism - other enzymes (1)
K00699
Bta13757
Environmental Information Processing
Signal transduction
04015 Rap1 signaling pathway (1)
K05692
Bta08780
04390 Hippo signaling pathway (1)
K05692
Bta08780
04391 Hippo signaling pathway - fly (1)
K05692
Bta08780
Cellular Processes
Transport and catabolism
04145 Phagosome (1)
K05692
Bta08780
04142 Lysosome (2)
K01363
Bta08035
K12373
Bta14774
04140 Autophagy - animal (1)
K01363
Bta08035
Cell growth and death
04210 Apoptosis (2)
K01363
Bta08035
K05692
Bta08780
Cellular community - eukaryotes
04510 Focal adhesion (1)
K05692
Bta08780
04520 Adherens junction (1)
K05692
Bta08780
04530 Tight junction (1)
K05692
Bta08780
Cell motility
04810 Regulation of actin cytoskeleton (1)
K05692
Bta08780
Organismal Systems
Immune system
04611 Platelet activation (1)
K05692
Bta08780
04621 NOD-like receptor signaling pathway (1)
K01363
Bta08035
04612 Antigen processing and presentation (1)
K01363
Bta08035
04670 Leukocyte transendothelial migration (1)
K05692
Bta08780
Endocrine system
04921 Oxytocin signaling pathway (1)
K05692
Bta08780
04919 Thyroid hormone signaling pathway (1)
K05692
Bta08780
04924 Renin secretion (1)
K01363
Bta08035
Circulatory system
04260 Cardiac muscle contraction (2)
K10373
Bta01193
K17751
Bta04967
04261 Adrenergic signaling in cardiomyocytes (2)
K10373
Bta01193
K17751
Bta04967
Sensory system
04745 Phototransduction - fly (1)
K05692
Bta08780
Human Diseases
Cancers: Overview
05206 MicroRNAs in cancer (1)
K10373
Bta01193
05205 Proteoglycans in cancer (1)
K05692
Bta08780
05204 Chemical carcinogenesis (1)
K00699
Bta13757
Cardiovascular diseases
05418 Fluid shear stress and atherosclerosis (1)
K05692
Bta08780
05410 Hypertrophic cardiomyopathy (HCM) (2)
K05692
Bta08780
K10373
Bta01193
05412 Arrhythmogenic right ventricular cardiomyopathy (ARVC) (1)
K05692
Bta08780
05414 Dilated cardiomyopathy (2)
K05692
Bta08780
K10373
Bta01193
05416 Viral myocarditis (2)
K05692
Bta08780
K17751
Bta04967
Infectious diseases: Bacterial
05110 Vibrio cholerae infection (1)
K05692
Bta08780
05130 Pathogenic Escherichia coli infection (1)
K05692
Bta08780
05132 Salmonella infection (1)
K05692
Bta08780
05131 Shigellosis (1)
K05692
Bta08780
05100 Bacterial invasion of epithelial cells (1)
K05692
Bta08780
Infectious diseases: Viral
05164 Influenza A (1)
K05692
Bta08780
