# Supplementary material for: Differences in gene expression in whitefly associated with CYSDV-infected and virus-free melon, and comparison with expression in whiteflies fed on ToCV- and TYLCV-infected tomato
Source: BMC Genomics. 2019 Aug 15;20:654. doi: 10.1186/s12864-019-5999-0 (PMC6694564; doi:10.1186/s12864-019-5999-0)
Supplement: Supplementary file 3 — A list of 59 common differentially expressed genes between ToCV whiteflies and CYSDV whiteflies compared to virus free whiteflies at all three different feeding time points. (XLSX 33144 kb) [file 12864_2019_5999_MOESM3_ESM.xlsx]

## Sheet: Sheet1
Additional file 3. A list of 59 common differentially expressed genes between ToCV whiteflies and CYSDV whiteflies compared to virus free whiteflies at all three different feeding time points.
Gene ID	Annotation	VF24	ToCV24	ToCV/VF-24	adjusted p	VF48	ToCV48	ToCV/VF-48	adjusted p	VF72	ToCV72	ToCV/VF-72	adjusted p	V24	CYSDV24	CYSDV/VF-24	FDR	VF72	CYSDV72	CYSDV/VF-72	FDR	VF7D	CYSDV7D	CYSDV/VF-7D	FDR
Bta09769	AAA-ATPase-like domain-containing protein	3.38	2.49	0.74	0.501367	2.28	2.91	1.28	1	3.26	1.81	0.56	0.0113027	4.45	5.58	1.25	0.961666	6.41333	3.79333	0.59	0.0114872	6.66667	6	0.9	1
Bta10829	Acid phosphatase-1	3.09	1.91	0.62	0.373962	5.02	2.31	0.46	0.00661614	2.38	0.7	0.3	0.0832865	0.896667	0.566667	0.63	0.707972	2.04333	0.826667	0.4	0.00133448	1.35667	0.806667	0.59	0.527471
Bta07544	Alkaline phosphatase	57.83	55.46	0.96	1	90.87	77.35	0.85	1	94.99	38.49	0.41	3.11685e-08	114.72	282.917	2.47	0.0510989	104.643	168	1.61	0.0252667	184.687	129.757	0.7	0.946489
Bta14422	Alpha-glucosidase	25.12	11.31	0.45	1.8994e-05	31.68	15.53	0.49	0.0103556	18.14	5.85	0.32	1.12059e-05	39.4467	23.79	0.6	0.600971	20	8.81667	0.44	4.59e-10	11.19	8.97667	0.8	1
Bta07312	Ammonium transporter, putative	11.83	11.11	0.94	1	12.91	14.36	1.11	1	11.37	7.06	0.62	0.025078	20.63	27.9567	1.36	0.861478	35.53	17.4467	0.49	1.27e-06	34.2967	23.3567	0.68	0.981359
Bta12604	Cathepsin B	2.85	3.03	1.06	0.842795	7.46	3.7	0.5	0.407775	5.88	1.31	0.22	3.86723e-07	10.1433	7.62	0.75	0.932341	9.75333	4.41667	0.45	0.0423074	9.78667	2.99	0.31	0.000903114
Bta11419	Cathepsin B	12.19	21.5	1.76	0.00038303	9.72	18.72	1.93	0.170285	10.92	18.01	1.65	0.0864892	24.73	14.4833	0.59	0.335901	12.16	18.5333	1.52	0.0207179	9.76667	14.2733	1.46	1
Bta08035	Cathepsin B	88	183.5	2.09	3.23796e-07	87.39	133.94	1.53	1	129.37	66.35	0.51	0.00808722	103.81	152.31	1.47	0.932341	108.937	129.493	1.19	0.631858	58.6867	101.367	1.73	0.0294798
Bta03880	Cathepsin B	314.1	250.69	0.8	0.523821	307.06	223.59	0.73	1	225.83	81.31	0.36	2.3179e-13	400.133	362.037	0.9	0.982239	449.837	288.13	0.64	0.00410835	374.877	350.723	0.94	1
Bta05911	Cathepsin F-like protease	8.5	6.82	0.8	0.628132	10.87	6.19	0.57	0.448877	7.88	3.18	0.4	0.000342347	9.51333	9.32	0.98	1	34.7	18.5233	0.53	0.00174342	22.6567	19.0767	0.84	1
Bta15729	CG12560, isoform B	24.46	19.31	0.79	0.556346	30.01	18.94	0.63	1	33.45	16.43	0.49	2.88734e-05	48.4167	55.0533	1.14	0.99698	51.4	32.76	0.64	0.00675708	51.92	49.9167	0.96	1
Bta13640	Chemosensory protein	354.23	60.58	0.17	1.1314e-09	96.64	54.73	0.57	1	112.2	182.08	1.62	1	92.1233	65.8167	0.71	0.794149	24.72	33.8133	1.37	0.373104	27.97	61.0433	2.18	0.0245767
Bta14107	Cuticle protein 1	11.02	22.54	2.05	0.0419388	5.8	5.23	0.9	1	6.64	4.7	0.71	0.736542	8.83	14.8267	1.68	0.932341	3.44333	11.0067	3.2	0.00168393	3.76333	12.8767	3.42	0.0120641
Bta06048	Cytochrome P450	4.68	4.96	1.06	0.866062	4.37	3.33	0.76	1	6.45	3.35	0.52	0.0060544	8.08667	10.3233	1.28	0.947581	11.3767	6.99	0.61	0.0184119	9.95	8.4	0.84	1
Bta06043	Cytochrome P450	12.4	13.57	1.09	0.636155	12.99	10.87	0.84	1	14.84	9.8	0.66	0.0382865	8.98333	9.64333	1.07	1	10.11	6.03333	0.6	0.0256791	8.73667	6.82667	0.78	1
Bta03784	Cytochrome P450	6.81	6.67	0.98	0.986678	7.07	5.53	0.78	1	9.79	4.61	0.47	0.0104821	9.68333	10.5767	1.09	0.999015	12.4133	7.68333	0.62	0.0287023	13.4767	9.5	0.7	0.823432
Bta13518	Dachshund, putative	7.58	8.17	1.08	0.713454	10.07	9.75	0.97	1	10.12	5.97	0.59	0.00457026	213.877	484.307	2.26	0.0884285	182.153	304.313	1.67	0.00789257	338.443	230.98	0.68	0.342515
Bta02875	Endothelin-converting enzyme 1-like	1.08	1.76	1.63	0.0354084	0.92	1.15	1.25	1	0.97	0.71	0.73	0.892075	1.19333	1.81	1.52	0.926836	1.01333	1.27333	1.26	0.722144	0.456667	0.96	2.1	0.0471781
Bta07749	Facilitated glucose transporter protein 1	56.59	123.73	2.19	5.49238e-05	44.44	96.22	2.17	0.220176	42.32	99.55	2.35	0.000946084	54.8467	42.6567	0.78	0.932341	37.2733	50.51	1.36	0.119606	36.1167	58.53	1.62	0.00232189
Bta09415	Forkhead box protein J3	14.38	13.28	0.92	1	13.39	12.49	0.93	1	16.43	10.12	0.62	0.00977645	15.5433	20.7733	1.34	0.932341	26.3167	17.24	0.66	0.0211194	20.7733	21.3367	1.03	1
Bta05793	Guanylate cyclase	61.73	52.37	0.85	0.950439	89.61	75.84	0.85	1	93.87	39.85	0.42	5.41794e-07	141.02	309.077	2.19	0.166461	119.743	188.003	1.57	0.0218023	213.477	152.8	0.72	0.796981
Bta02890	Headcase protein-like protein	72.11	57.76	0.8	0.845077	102.93	90.42	0.88	1	112.91	43.92	0.39	3.88126e-08	195.06	429.15	2.2	0.148747	164.837	277.26	1.68	0.00782433	303.85	207.293	0.68	0.343839
Bta05187	Homeobox protein ultrabithorax	34.24	28.65	0.84	0.934549	50.49	43.82	0.87	1	54.04	21.04	0.39	6.27799e-08	81.55	179.803	2.2	0.166461	68.4333	107.857	1.58	0.0174815	125.037	88.58	0.71	0.696222
Bta00540	Iodotyrosine dehalogenase 1, putative	17.39	15.6	0.9	0.985648	21.48	16.3	0.76	1	15.74	9.25	0.59	0.0439433	25.9533	24.5567	0.95	0.999015	26.6433	17.22	0.65	0.038549	25.3133	18.85	0.74	1
Bta10000	Juvenile hormone-inducible protein 26-like protein	6.84	4.19	0.61	0.0357831	5.99	4.18	0.7	1	4.46	2.95	0.66	0.53015	10.2133	8.97667	0.88	0.965678	9.46667	6.19	0.65	0.0148712	5.19667	4.47333	0.86	1
Bta10271	Kelch-like protein 10	2.06	3.21	1.56	0.00665156	1.64	2.35	1.43	1	1.75	1.33	0.76	0.887639	2.69667	2.92	1.08	1	2.45333	2.86667	1.17	0.656646	1.03667	1.99	1.92	0.0377378
Bta14318	LIM homeobox 9	77.01	63.58	0.83	0.912677	113.98	99.11	0.87	1	122.79	46.5	0.38	4.09039e-08	185.687	411.003	2.21	0.166461	154.907	247.95	1.6	0.0128581	284.203	202.08	0.71	0.769884
Bta13069	Ornithine aminotransferase	112.57	91.01	0.81	0.619146	177.58	99.93	0.56	0.671757	88.03	51.97	0.59	0.0203243	73.6767	104.81	1.42	0.91374	137.327	84.9233	0.62	0.0111701	100.427	94.5467	0.94	1
Bta01379	Phosphatidylethanolamine-binding protein	14.39	14.56	1.01	0.757389	16.34	15.92	0.97	1	17.07	10.66	0.62	0.00612295	18.84	25.6333	1.36	0.932341	32.7267	20.3933	0.62	0.0173678	29.9667	28.8767	0.96	1
Bta01362	Phosphatidylethanolamine-binding protein	36.02	39.97	1.11	0.328119	38.33	37.2	0.97	1	40.82	26.55	0.65	0.0423488	47.4467	73.6967	1.55	0.875249	89.95	55.7533	0.62	0.0174815	71.0133	72.7333	1.02	1
Bta13990	Polypyrimidine tract-binding protein, putative	25.17	14.02	0.56	0.0252952	20.47	14.98	0.73	1	24.22	24.57	1.01	1	4.78667	3.66333	0.77	0.947581	3.72333	5.76333	1.55	0.0491521	4.71	4.03333	0.86	1
Bta00815	Sodium/potassium/calcium exchanger 1	100.65	43.35	0.43	0.000645816	45.52	38.21	0.84	1	46.59	49.83	1.07	1	78	81.5	1.04	1	33.52	34.4167	1.03	0.949072	32.5533	55.0633	1.69	0.0321721
Bta14312	Sucrase	5.43	1.86	0.34	0.0642723	15.11	4.19	0.28	6.51787e-07	7.24	1.26	0.17	5.10057e-07	8.65	6.21333	0.72	0.794149	12.7	5.12667	0.4	0.00138872	6.59	2.66333	0.4	0.000321655
Bta04689	Sulfhydryl oxidase	1.62	2.97	1.84	0.0402522	1.66	1.81	1.09	1	2.48	1.28	0.52	0.136153	2.89667	4.10667	1.42	0.934736	2.16667	2.5	1.15	0.819431	1.35	2.79	2.07	0.0198065
Bta03497	Thiamine transporter 2	66.94	55.43	0.83	0.919256	98.56	85.78	0.87	1	106.35	40.09	0.38	2.68753e-08	137.913	314.78	2.28	0.0884285	119.643	199.293	1.67	0.00900261	217.347	150.667	0.69	0.445245
Bta01592	Transporter, putative	25.96	16.68	0.64	0.0413736	26.84	22.02	0.82	1	21.83	10.52	0.48	0.00133404	18.2	18.12	1	1	19.59	12.3967	0.63	0.00164496	16.9167	15.2	0.9	1
Bta13757	UDP-glucuronosyltransferase	10.44	22.33	2.14	5.61812e-05	8.94	18.48	2.07	0.448877	9.91	17.85	1.8	0.447008	16.77	12.58	0.75	0.907938	8.11333	10.5233	1.3	0.319847	4.92333	10.1433	2.06	0.0123276
Bta07602	UDP-glucuronosyltransferase 1-1	8.56	7.7	0.9	1	14.39	8.28	0.58	0.448877	9.06	3.43	0.38	2.8285e-06	12.3667	10.3467	0.84	0.947581	14.7567	8.43	0.57	0.00566497	12.06	7.11333	0.59	0.0711185
Bta15753	Unknown protein	27.39	51.03	1.86	0.0108325	45.41	50.13	1.1	1	49.37	24.81	0.5	0.197589	39.9567	58.2367	1.46	0.932341	45.18	76.8367	1.7	0.0482352	20.5467	45.16	2.2	0.00159745
Bta14087	Unknown protein	11.74	7.24	0.62	0.0555906	12.2	7.67	0.63	0.987504	18.14	7.51	0.41	0.00164436	32.9767	40.9533	1.24	0.947581	49.1533	31.6433	0.64	0.00204093	49.8467	43.5	0.87	1
Bta12493	Unknown protein	1.43	2.84	1.98	0.003319	1.3	2.21	1.69	1	1.48	1.01	0.68	0.810233	2.50333	3.72333	1.49	0.927849	3.74667	3.54	0.94	0.960613	1.16667	2.55333	2.19	0.00887891
Bta11097	Unknown protein	14.5	7.5	0.52	0.0739042	12.27	6.99	0.57	1	19.92	4.93	0.25	5.06675e-05	33.85	39.14	1.16	0.987573	44.9933	29.6533	0.66	0.038549	50.0033	42.6167	0.85	1
Bta10819	Unknown protein	28.82	50.04	1.74	0.000824563	26.66	46.43	1.74	0.407775	25.83	33.36	1.29	1	16.21	12.8533	0.79	0.932341	11.8	15.2333	1.29	0.262564	9.37333	16.5033	1.76	0.00897152
Bta10159	Unknown protein	44.23	90.59	2.05	6.82775e-10	51.07	51.86	1.02	1	63.38	35.98	0.57	0.0452586	85.3567	133.917	1.57	0.907938	87.2133	111.46	1.28	0.465968	39.1033	74.7433	1.91	4.05e-05
Bta09483	Unknown protein	82.81	196.13	2.37	4.74177e-11	118.51	150.91	1.27	1	117.48	75.73	0.64	0.519335	159.677	220.67	1.38	0.907938	179.503	243.877	1.36	0.384881	73.9033	134.213	1.82	0.00517483
Bta08591	Unknown protein	156.23	343.53	2.2	1.57938e-11	181	256.1	1.41	1	245.17	128.76	0.53	0.130299	148.263	247.173	1.67	0.89539	186.53	231.767	1.24	0.48643	104.657	191.2	1.83	0.00502474
Bta08590	Unknown protein	10.21	17.6	1.72	0.00210523	9.88	11.1	1.12	1	14.03	6.1	0.43	3.76867e-07	16.36	26.3667	1.61	0.907938	16.0967	20.6	1.28	0.510747	8.11	17.1467	2.11	0.000778985
Bta08030	Unknown protein	638.82	1208.6	1.89	0.00346431	484.2	1061.12	2.19	0.497207	652.54	1064.11	1.63	0.268694	700.853	680.283	0.97	1	635.057	1072.91	1.69	0.00184138	876.693	1095.78	1.25	1
Bta06204	Unknown protein	5.01	11.19	2.23	0.0169804	6.48	10.8	1.67	1	7.95	4.32	0.54	0.678503	18.6433	25.1467	1.35	0.932341	18.74	30.7267	1.64	0.0418996	10.56	18.0833	1.71	0.813118
Bta06197	Unknown protein	2.08	5.28	2.54	3.00428e-05	2.33	3.63	1.56	1	2.53	1.54	0.61	0.657762	3.96	4.74	1.2	0.993904	5.76667	5.73333	0.99	1	1.68667	4.06667	2.41	0.0237312
Bta05741	Unknown protein	71.35	29.11	0.41	0.00165566	134.56	36.21	0.27	0.696358	35.67	70.32	1.97	0.892435	127.267	83.2267	0.65	0.875249	53.3567	33.4733	0.63	0.0174815	55.8633	61.6333	1.1	1
Bta03481	Unknown protein	14.71	19	1.29	0.306018	17.84	21.98	1.23	1	20.72	12.35	0.6	0.0115289	14.68	19.08	1.3	0.959106	21.9933	11.51	0.52	0.00177142	17.7233	18.9533	1.07	1
Bta03196	Unknown protein	533	1106.19	2.08	3.9165e-08	656.56	772.84	1.18	1	783.91	545.67	0.7	0.811495	722.013	1179.57	1.63	0.814555	725.223	927.503	1.28	0.469765	354.05	644.147	1.82	0.000690313
Bta01566	Unknown protein	45.5	90.05	1.98	0.022162	13.36	11.17	0.84	1	14.66	13.05	0.89	1	31.48	29.2067	0.93	1	5.24	15.7133	3	0.00806198	3.21667	22.4767	6.99	0.000785286
Bta01518	Unknown protein	9.79	14.73	1.5	0.0305132	6.87	8.37	1.22	1	12.09	5	0.41	0.00142322	14.8233	19.9333	1.34	0.959106	11.6867	14.7833	1.26	0.591632	5.88	13.43	2.28	0.0120641
Bta01176	Unknown protein	769.62	1850.83	2.4	1.44408e-10	939.57	1295.93	1.38	1	1221.78	592.38	0.48	0.00472427	1221.3	1789.55	1.47	0.936063	1284.37	1711.38	1.33	0.360045	784.287	1334.05	1.7	0.0496185
Bta01172	Unknown protein	4.65	6.45	1.39	0.0367249	3.19	6.65	2.08	0.170285	2.8	6.32	2.26	0.000436429	10.1733	8.71667	0.86	0.949731	6.81667	10.2467	1.5	0.0376035	6.33333	6.69333	1.06	1
Bta00367	Unknown protein	9.62	20.25	2.1	0.000185411	12.99	13.75	1.06	1	12.1	9.8	0.81	1	13.8967	21.12	1.52	0.945721	17.4467	25.8133	1.48	0.328357	9.75667	19.0867	1.96	0.0198065
Bta14183	Zinc finger protein basonuclin-2	37.86	31.06	0.82	0.890338	54.71	46.68	0.85	1	58.45	24.06	0.41	2.48859e-07	109.387	237.61	2.17	0.174008	91.9167	151.967	1.65	0.0101229	167.953	117.273	0.7	0.505258
