# Supplementary material for: Differences in gene expression in whitefly associated with CYSDV-infected and virus-free melon, and comparison with expression in whiteflies fed on ToCV- and TYLCV-infected tomato
Source: BMC Genomics. 2019 Aug 15;20:654. doi: 10.1186/s12864-019-5999-0 (PMC6694564; doi:10.1186/s12864-019-5999-0)
Supplement: Supplementary file 4 — A list of 69 differentially regulated orphan genes found in CYSDV whiteflies compared to VF whiteflies following feeding for 72 h and 7 days. (XLSX 21 kb) [file 12864_2019_5999_MOESM4_ESM.xlsx]

## Sheet: Sheet1
Additional file 4. A list of 69 differentially expressed orphan genes found in CYSDV whiteflies compared to VF whiteflies following feeding for 72 h and 7 days.
Gene ID	Annotation	Location	CDS	amino acid	Strand direction	VF72	CYSDV72	CYSDV/VF-72	FDR	VF7D	CYSDV7D	CYSDV/VF-7d	FDR
Bta07683	Unknown protein	Scaffold299:756507..771977	210	69	Negative	1.92	13.5567	7.06	0.00324695	1.34333	15.7233	11.7	0.000800241
Bta07687	Unknown protein	Scaffold299:825824..835097	426	141	Negative	0.696667	4.33	6.21	0.00654928	0.676667	3.79333	5.6	NA
Bta15374	Unknown protein	Scaffold959:209675..215793	528	175	Positive	1.00333	5.75333	5.73	0.00118659	0.763333	3.74667	4.9	NA
Bta01754	Unknown protein	Scaffold123:2236622..2240435	261	86	Negative	1.31333	6.51667	4.96	0.00133448	1.25667	7.73667	6.15	0.00813653
Bta01566	Unknown protein	Scaffold1224:933275..937148	276	91	Negative	5.24	15.7133	3	0.00806198	3.21667	22.4767	6.99	0.000785286
Bta11224	Unknown protein	Scaffold4845:1281737..1286023	273	90	Negative	167.143	452.737	2.71	8.32e-08	97.2967	277.91	2.86	3.23e-06
Bta07123	Unknown protein	Scaffold27:6949181..6956309	507	168	Negative	1.73667	4.29667	2.47	0.0036356	1.6	1.88	1.17	1
Bta07050	Unknown protein	Scaffold27:3462887..3478996	369	122	Negative	0.636667	1.41667	2.22	0.00136799	1.28667	1.00667	0.78	1
Bta12076	Unknown protein	Scaffold533:373503..377236	618	205	Negative	0.763333	1.51333	1.98	0.0410698	0.866667	0.76	0.88	1
Bta09126	Unknown protein	Scaffold338:2676097..2790663	438	145	Positive	10.78	20.7333	1.92	0.00627881	11.5533	11.0467	0.96	1
Bta06882	Unknown protein	Scaffold2666:1335375..1338893	360	119	Negative	62.5267	120.14	1.92	1.12e-05	526.327	738.897	1.4	0.0457939
Bta06885	Unknown protein	Scaffold2666:1369529..1372263	240	79	Negative	175.443	324.827	1.85	2.05e-06	1412.82	1880.74	1.33	0.214803
Bta10545	Unknown protein	Scaffold4455:597651..601495	837	278	Negative	2.45	4.29	1.75	0.0208219	2.43333	4.13	1.7	0.804503
Bta15753	Unknown protein	Scaffold995:912024..916868	342	113	Negative	45.18	76.8367	1.7	0.0482352	20.5467	45.16	2.2	0.00159745
Bta08030	Unknown protein	Scaffold3040:3161541..3163427	303	100	Negative	635.057	1072.91	1.69	0.00184138	876.693	1095.78	1.25	1
Bta06721	Unknown protein	Scaffold2605:2009074..2016616	318	105	Positive	705.16	1181	1.67	0.00252711	1318.49	898.433	0.68	0.142336
Bta06204	Unknown protein	Scaffold23256:10373..17692	186	61	Negative	18.74	30.7267	1.64	0.0418996	10.56	18.0833	1.71	0.813118
Bta03870	Unknown protein	Scaffold1570:885266..888531	240	79	Negative	315.193	491.803	1.56	0.00316986	1103.88	1567.29	1.42	0.0457939
Bta07220	Unknown protein	Scaffold2777:88946..340438	2298	765	Negative	37.3567	56.6667	1.52	0.00204093	39.6933	37.3933	0.94	1
Bta05152	Unknown protein	Scaffold18461:1262619..1271407	864	287	Negative	2.70667	4.05333	1.5	0.0382197	3.42333	2.89667	0.85	1
Bta01172	Unknown protein	Scaffold118:6537..13085	282	93	Negative	6.81667	10.2467	1.5	0.0376035	6.33333	6.69333	1.06	1
Bta00367	Unknown protein	Scaffold1056:459186..461525	270	89	Negative	17.4467	25.8133	1.48	0.328357	9.75667	19.0867	1.96	0.0198065
Bta04788	Unknown protein	Scaffold1685:4787040..4808253	192	63	Positive	1.76667	2.52	1.43	0.532394	0.943333	2.50333	2.65	0.0471379
Bta15769	Unknown protein	Scaffold995:1233153..1238633	387	128	Positive	3.65	5.14667	1.41	0.252838	2.23	4.80667	2.15	0.0305244
Bta09483	Unknown protein	Scaffold3609:556832..583122	186	61	Negative	179.503	243.877	1.36	0.384881	73.9033	134.213	1.82	0.00517483
Bta01176	Unknown protein	Scaffold118:179568..190994	306	101	Negative	1284.37	1711.38	1.33	0.360045	784.287	1334.05	1.7	0.0496185
Bta12169	Unknown protein	Scaffold545:1007572..1007940	369	122	Negative	10.76	13.86	1.29	0.616851	5.15	11.7	2.27	0.0421599
Bta10819	Unknown protein	Scaffold4704:229586..234587	1029	342	Negative	11.8	15.2333	1.29	0.262564	9.37333	16.5033	1.76	0.00897152
Bta10159	Unknown protein	Scaffold3950:150104..155812	438	145	Positive	87.2133	111.46	1.28	0.465968	39.1033	74.7433	1.91	4.05e-05
Bta08590	Unknown protein	Scaffold322:4315696..4319247	423	140	Negative	16.0967	20.6	1.28	0.510747	8.11	17.1467	2.11	0.000778985
Bta03196	Unknown protein	Scaffold147:3153676..3157323	225	74	Negative	725.223	927.503	1.28	0.469765	354.05	644.147	1.82	0.000690313
Bta01518	Unknown protein	Scaffold1214:729403..737205	1251	416	Negative	11.6867	14.7833	1.26	0.591632	5.88	13.43	2.28	0.0120641
Bta08591	Unknown protein	Scaffold322:4325287..4336280	405	134	Negative	186.53	231.767	1.24	0.48643	104.657	191.2	1.83	0.00502474
Bta01005	Unknown protein	Scaffold1144:224774..226519	1746	581	Negative	8.87333	9.43	1.06	0.941494	2.38333	6.97	2.92	0.0264646
Bta06197	Unknown protein	Scaffold232:2764244..2768264	924	307	Positive	5.76667	5.73333	0.99	1	1.68667	4.06667	2.41	0.0237312
Bta12493	Unknown protein	Scaffold58099:2366..11321	816	271	Negative	3.74667	3.54	0.94	0.960613	1.16667	2.55333	2.19	0.00887891
Bta10198	Unknown protein	Scaffold4012:111250..128281	582	93	Positive	4.72333	3.18333	0.67	0.0156693	3.83333	3.89333	1.02	1
Bta03952	Unknown protein	Scaffold161:1632249..1636864	1284	427	Positive	23.4667	15.6133	0.67	0.0307869	21.88	22.2667	1.02	1
Bta03762	Unknown protein	Scaffold155:2736596..2738984	276	91	Positive	17.17	11.52	0.67	0.0371691	13.9567	13.56	0.97	1
Bta11097	Unknown protein	Scaffold479:3917301..3918020	720	239	Negative	44.9933	29.6533	0.66	0.038549	50.0033	42.6167	0.85	1
Bta08800	Unknown protein	Scaffold325:4957257..4972909	441	146	Negative	7.66	5.07333	0.66	0.007069	6.91333	6.17	0.89	1
Bta00230	Unknown protein	Scaffold1034:2745687..2748709	816	271	Positive	35.84	23.7367	0.66	0.0207179	31.5967	28.0467	0.89	1
Bta10746	Unknown protein	Scaffold469:74045..83725	2982	993	Positive	10.13	6.56	0.65	0.0294193	8.95333	7.79667	0.87	1
Bta08124	Unknown protein	Scaffold310:1086840..1091080	189	62	Positive	17.5133	11.4533	0.65	0.038549	15.6567	16.4167	1.05	1
Bta02272	Unknown protein	Scaffold130:698718..763928	603	200	Positive	32.7733	21.24	0.65	0.00391767	26.8167	27.82	1.04	1
Bta14087	Unknown protein	Scaffold7260:242293..246551	276	91	Negative	49.1533	31.6433	0.64	0.00204093	49.8467	43.5	0.87	1
Bta10849	Unknown protein	Scaffold4704:1509939..1526251	2094	697	Positive	6.27667	4.04	0.64	0.0476593	4.88667	4.37333	0.89	1
Bta10201	Unknown protein	Scaffold4012:273990..292769	1065	354	Positive	5.13	3.30333	0.64	0.0207179	4.25333	3.99	0.94	1
Bta00391	Unknown protein	Scaffold10598:282805..284943	2139	712	Negative	6.37667	4.10667	0.64	0.047285	5.92	4.64	0.78	1
Bta14125	Unknown protein	Scaffold73:1833829..1839318	657	218	Negative	15.0567	9.43333	0.63	0.00252711	11.91	11.26	0.95	1
Bta05741	Unknown protein	Scaffold2225:749585..752714	519	172	Negative	53.3567	33.4733	0.63	0.0174815	55.8633	61.6333	1.1	1
Bta11212	Unknown protein	Scaffold4845:1054332..1057491	2070	689	Positive	12.67	7.83667	0.62	0.0218023	12.29	11.58	0.94	1
Bta13912	Unknown protein	Scaffold68691:2328..8552	1980	659	Positive	3.74333	2.26667	0.61	0.0131088	3.03333	2.87333	0.95	1
Bta01174	Unknown protein	Scaffold118:38976..46191	492	163	Negative	11.7167	7.16333	0.61	0.0173678	12.3933	11.3833	0.92	1
Bta06231	Unknown protein	Scaffold2348:512378..537459	237	78	Positive	4.45	2.63	0.59	0.00324695	3.96667	3.76333	0.95	1
Bta00048	Unknown protein	Scaffold1003:1470741..1480502	300	99	Negative	5.39	3.17333	0.59	0.00408756	5.13667	4.77667	0.93	1
Bta07183	Unknown protein	Scaffold2737:1266465..1269708	423	140	Negative	4.01667	2.31667	0.58	0.00533168	3.63333	3.19333	0.88	1
Bta06667	Unknown protein	Scaffold2605:416713..428979	2052	683	Positive	6.77333	3.94333	0.58	0.0108512	5.44	5.16	0.95	1
Bta14432	Unknown protein	Scaffold7775:790..5914	528	175	Positive	5.99333	3.25	0.54	0.0417502	5.58	3.82667	0.69	1
Bta02509	Unknown protein	Scaffold132:2011574..2012437	864	287	Positive	9.36333	5.01	0.54	0.0376035	8.31333	7.25	0.87	1
Bta12906	Unknown protein	Scaffold613:2905575..2915947	1182	393	Positive	2.27667	1.21333	0.53	0.0493539	1.88333	1.76667	0.94	1
Bta08273	Unknown protein	Scaffold3172:147950..151536	1944	647	Positive	8.76333	4.64667	0.53	0.0023083	8.51	7.99667	0.94	1
Bta03481	Unknown protein	Scaffold1496:2564795..2568638	462	153	Positive	21.9933	11.51	0.52	0.00177142	17.7233	18.9533	1.07	1
Bta11266	Unknown protein	Scaffold493:1591680..1602630	729	242	Negative	3.52	1.70667	0.48	6.87e-05	2.77667	2.39667	0.86	1
Bta00025	Unknown protein	Scaffold1003:677270..687648	390	129	Positive	5.80667	2.75	0.47	0.00879138	4.56667	3.52667	0.77	1
Bta10255	Unknown protein	Scaffold402:1596974..1597684	711	236	Positive	6.95	3.13667	0.45	0.0102919	5.76333	4.25333	0.74	1
Bta13678	Unknown protein	Scaffold653:540475..594827	480	159	Positive	20.9	9.05667	0.43	0.00627558	1.91667	1.70333	0.89	1
Bta10448	Unknown protein	Scaffold4137:190802..306152	315	104	Positive	31.0733	12.9533	0.42	0.0271882	25.8033	23.41	0.91	1
Bta01548	Unknown protein	Scaffold1224:282564..411699	1263	420	Negative	7.46333	2.52667	0.34	0.00425613	5.76667	4.86333	0.84	1
